# Supplementary material for: Characterization of Triadica sebifera (L.) Small Extracts, Antifeedant Activities of Extracts, Fractions, Seed Oil and Isolated Compounds against Plutella xylostella (L.) and Their Effect on Detoxification Enzymes
Source: Molecules. 2022 Sep 22;27(19):6239. doi: 10.3390/molecules27196239 (PMC9573571; doi:10.3390/molecules27196239)
Supplement: Supplementary file 1 [file molecules-27-06239-s001.zip]

Archive with 1 entries (1 files):
- molecules-1853927-supplementary.pdf
